# Supplementary material for: Concurrent intrathecal and intravenous nivolumab in leptomeningeal disease: phase 1 trial interim results
Source: Nat Med. 2023 Mar 30;29(4):898–905. doi: 10.1038/s41591-022-02170-x (PMC10115650; doi:10.1038/s41591-022-02170-x)
Supplement: Supplementary file 2 — Source Data for Extended Data Fig. 2, Excel. [file 41591_2022_2170_MOESM2_ESM.xlsx]

## Sheet: Sheet1
	Days post intrathecal injection	PBS (n=6)						Isotype Control (n=7)							Anti-PD1 12 ug (n=7)
	0	20.8	19.3	20.2	18.4	20.7	17.4	18.2	18.4	21	19.9	20	18.8	17.8	20.8	18.9	16.2	20.5	18.9	18.8	20.2
	4	20.4	18.8	19.8	17.9	20.2	17	17.8	17.8	20.5	19.5	19.6	18.4	17.4	20.2	18.4	16	20	18.2	18.3	19.9
	7	20.8	19.6	19.7	17.9	20.5	16.9	17.9	18.4	20.4	20.8	20.5	19.2	17.6	19.9	19.2	16.4	19.7	18.5	18.9	20.3
	11	21.5	20.2	20.2	18.5	18.9	17.7	18.9	17.8	20.8	20.6	20.7	18.5	17.9	19.4	19.3	17.2	19.7	18.4	18.9	20.9
	13	21.3	19.4	20.2	18.3	19.2	17.2	18.3	18	20.9	20.6	20.7	19.1	17.3	19.6	19.5	16.5	19.9	18.6	18.6	19.9
